# Supplementary material for: A Nutraceutical Approach for Hypertension: Randomized Controlled Trial of Grape Pomace Extract and L-Arginine
Source: Antioxidants (Basel). 2026 Mar 5;15(3):329. doi: 10.3390/antiox15030329 (PMC13023866; doi:10.3390/antiox15030329)
Supplement: Supplementary file 1 [file antioxidants-15-00329-s001.zip]

Archive with 4 entries (4 files):
- File_S1_H1-TRT.pdf
- File_S2_H1-CTR.pdf
- File_S3_H2-TRT.pdf
- File_S4_H2-CTR.pdf
